# Supplementary material for: Thiosemicarbazone Copper Chelator BLT-1 Blocks Apicomplexan Parasite Replication by Selective Inhibition of Scavenger Receptor B Type 1 (SR-BI)
Source: Microorganisms. 2021 Nov 17;9(11):2372. doi: 10.3390/microorganisms9112372 (PMC8622581; doi:10.3390/microorganisms9112372)
Supplement: Supplementary file 1 [file microorganisms-09-02372-s001.zip]

Archive with 1 entries (1 files):
- microorganisms-1451299-supplementary.pdf
